# Supplementary material for: Using Force Plates to Monitor the Recovery of Vertical Jump Performance After Strenuous Exercise: A Systematic Review and Meta-Analysis
Source: J Funct Morphol Kinesiol. 2025 Jun 18;10(2):230. doi: 10.3390/jfmk10020230 (PMC12194014; doi:10.3390/jfmk10020230)
Supplement: Supplementary file 1 [file jfmk-10-00230-s001.zip]

Archive with 1 entries (1 files):
- jfmk-3670078-supplementary.pdf
